# Supplementary material for: Population-Level SARS-CoV-2 RT–PCR Cycle Threshold Values and Their Relationships with COVID-19 Transmission and Outcome Metrics: A Time Series Analysis Across Pandemic Years
Source: Viruses. 2025 Jan 14;17(1):103. doi: 10.3390/v17010103 (PMC11768943; doi:10.3390/v17010103)
Supplement: Supplementary file 1 [file viruses-17-00103-s001.zip]

Archive with 1 entries (1 files):
- viruses-3411215-supplementary.pdf
